# Supplementary material for: Repeatability of tumor perfusion kinetics from dynamic contrast-enhanced MRI in glioblastoma
Source: Neurooncol Adv. 2021 Nov 22;3(1):vdab174. doi: 10.1093/noajnl/vdab174 (PMC8715899; doi:10.1093/noajnl/vdab174)
Supplement: vdab174_suppl_Supplementary_Data [file vdab174_suppl_supplementary_data.xlsx]

## Sheet: ReadMe
Abbreviation	Definition
eTK	Extended Tofts-Kety Model
LTMK	Leaky Kinetic Tracer Model
VIF	Vascular Input Function
mVIF	Manually segmented VIF
aVIF	Automatically segmented VIF
Obs1	Observer 1 main results reported in text (Author: PS)
Obs2	Observer 2 (Author: RW)
Ktrans	Perfusion Transfer Coefficient (Plasma --> Extra Cellular Space) (min-1)
ve	Extra Cellular Space Volume Fraction
vp	Plasma Volume Fraction
Leakage	Leakage Transfer Coefficient (Plasma --> Leakage compartment) (min-1)
Tumor Volume	Number of Voxels in Analysis

## Sheet: eTK_aVIF_Obs1
	TEST					RE-TEST						𝝙						Within Subject Variance
Patient ID	Ktrans	ve	vp	Leakage	Tumor Volume	Ktrans	ve	vp	Leakage	Tumor Volume		Ktrans	ve	vp	Leakage	Tumor Volume		Ktrans	ve	vp	Leakage	Tumor Volume
upn-01	0.180014	0.104004	0.0158028		2306	0.187086	0.127134	0.0170726		1622		-0.0167334	-0.0872134	-0.0335654		0.152808		2.50019e-05	0.000267509	8.06183e-07		233928
upn-03	0.1099	0.0989881	0.0132298		2895	0.1301	0.156468	0.0111252		2823		-0.073279	-0.198842	0.0752452		0.0109377		0.000204017	0.00165196	2.21467e-06		2592
upn-05	0.0840814	0.122038	0.0158929		1889	0.0506154	0.106891	0.0229935		1697		0.220417	0.0575535	-0.160402		0.0465501		0.000559986	0.000114714	2.52095e-05		18432
upn-06	0.0514521	0.0423313	0.00692925		981	0.0464409	0.0636445	0.00738778		359		0.0445026	-0.177099	-0.0278277		0.436575		1.25561e-05	0.000227125	1.05125e-07		193442
upn-08	0.100832	0.0849266	0.0125818		3291	0.174798	0.109886	0.0138139		3145		-0.238939	-0.111898	-0.0405721		0.0197072		0.00273551	0.000311479	7.58986e-07		10658
upn-09	0.101636	0.0969187	0.0137714		2057	0.0981209	0.0830341	0.0127882		2298		0.015285	0.0671512	0.0321683		-0.0481157		6.17712e-06	9.63913e-05	4.83331e-07		29040.5
upn-10	0.0495853	0.107018	0.0140904		510	0.0801395	0.0563875	0.0103096		731		-0.208493	0.278274	0.13568		-0.156347		0.000466779	0.00128172	7.14704e-06		24420.5
upn-11	0.215917	0.110755	0.0206502		1784	0.185954	0.07441	0.0123695		1188		0.0648834	0.17273	0.22257		0.176578		0.000448919	0.000660464	3.42843e-05		177608
upn_12	0.0831258	0.0537464	0.0114532		3041	0.116373	0.0709761	0.0126907		3825		-0.146117	-0.120763	-0.0445599		-0.099615		0.000552695	0.000148431	7.6574e-07		307328
upn-13	0.0681004	0.121386	0.0089047		5245	0.0812549	0.0846915	0.0110508		5130		-0.0767002	0.15633	-0.0937729		0.00962813		8.65211e-05	0.00067326	2.30279e-06		6612.5
upn-14	0.192733	0.127002	0.0143378		689	0.168781	0.133229	0.0153599		669		0.0576337	-0.0207896	-0.0299056		0.0127931		0.000286862	1.93903e-05	5.22334e-07		200
upn-17	0.123925	0.121433	0.0173884		4249	0.148521	0.147221	0.017152		4497		-0.0786309	-0.0836355	0.00594461		-0.0246362		0.000302496	0.00033253	2.79401e-08		30752
upn-18	0.110982	0.139836	0.0135774		2418	0.141463	0.172838	0.0197348		2892		-0.10539	-0.0920211	-0.162418		-0.077742		0.000464548	0.000544576	1.89572e-05		112338
upn-20	0.1322	0.127783	0.0224875		1592	0.16993	0.138346	0.0247196		1558		-0.109039	-0.0344952	-0.0411008		0.00937561		0.000711783	5.57938e-05	2.4912e-06		578
upn-21	0.0871507	0.0986406	0.0105882		1150	0.0719363	0.0989716	0.0124661		1131		0.0833226	-0.00145493	-0.0709083		0.00723524		0.000115739	5.47838e-08	1.76325e-06		180.5
upn-23	0.130531	0.104304	0.0190627		2899	0.148115	0.102784	0.0238495		2866		-0.0548861	0.00637868	-0.0972942		0.00497203		0.000154603	1.15637e-06	1.14566e-05		544.5
upn-25	0.1782	0.187538	0.015612		4072	0.100284	0.111305	0.0146009		4783		0.249677	0.226576	0.0290784		-0.0698926		0.00303544	0.00290575	5.11141e-07		252760
upn-40	0.117818	0.136913	0.0185798		3421	0.190958	0.185726	0.0185397		3652		-0.209727	-0.13243	0.000939737		-0.0283777		0.00267473	0.00119139	8.06413e-10		26680.5
upn-41	0.0601367	0.0650442	0.00837094		390	0.0510775	0.104921	0.0140093		165		0.0709106	-0.207655	-0.223641		0.373581		4.10353e-05	0.000795087	1.58953e-05		25312.5
upn-42	0.0504636	0.0519372	0.0102494		2776	0.0401236	0.0429958	0.00952164		2482		0.099579	0.0820523	0.0319858		0.0486177		5.34584e-05	3.99741e-05	2.64803e-07		43218
upn-43	0.190156	0.0992167	0.0140338		784	0.12272	0.0487377	0.0128253		1515		0.190196	0.308719	0.0391086		-0.286097		0.00227382	0.00127406	7.30272e-07		267180
upn-45	0.0616408	0.0522531	0.00797693		3910	0.0639334	0.0688683	0.0075167		3427		-0.0158598	-0.119907	0.0258086		0.0572627		2.6281e-06	0.000138031	1.05906e-07		116644
upn-46	0.140482	0.150615	0.0215805		2565	0.116385	0.167533	0.0243416		2568		0.0817228	-0.0462332	-0.0522884		-0.00050765		0.000290326	0.000143115	3.81195e-06		4.5
upn-47	0.0883809	0.103107	0.010877		5439	0.0437303	0.101698	0.0178899		4257		0.305576	0.00597513	-0.216097		0.106415		0.000996838	9.92443e-07	2.459e-05		698562
upn-49	0.0784478	0.0694012	0.0147578		2213	0.0543707	0.0382717	0.00782301		2667		0.159216	0.258489	0.275647		-0.0810416		0.000289854	0.000484523	2.40454e-05		103058
upn-52	0.0762836	0.0817025	0.0125474		3475	0.025288	0.113479	0.00984406		2976		0.479517	-0.142681	0.105381		0.0673219		0.00130028	0.00050488	3.65413e-06		124500
upn-55	0.122786	0.130752	0.0244637		959	0.144234	0.144107	0.0229109		885		-0.0699183	-0.0422379	0.0284805		0.0348753		0.000230006	8.91824e-05	1.20564e-06		2738
upn-56	0.0771472	0.0466532	0.00705654		318	0.062149	0.158294	0.0108888		301		0.0938861	-0.530584	-0.188389		0.0238606		0.000112473	0.00623188	7.34322e-06		144.5
upn-57	0.0478101	0.0606259	0.00966302		1314	0.0296402	0.174559	0.0137666		654		0.207638	-0.459284	-0.153714		0.303018		0.000165071	0.00649036	8.41973e-06		217800
Mean	0.107308	0.099892	0.0140178		2366.62	0.104984	0.109911	0.0148056		2302.17
Std	0.0474017	0.0350592	0.00466467		1409.54	0.0532454	0.0424219	0.00521575		1431.25
patients in Figure 4D with T10 shift > 20%

## Sheet: eTK_mVIF_Obs1
	TEST					RE-TEST						𝝙						Within Subject Variance
Patient ID	Ktrans	ve	vp	Leakage	Tumor Volume	Ktrans	ve	vp	Leakage	Tumor Volume		Ktrans	ve	vp	Leakage	Tumor Volume		Ktrans	ve	vp	Leakage	Tumor Volume
upn-01	0.210999	0.168933	0.0184		2119	0.185302	0.266416	0.0237		1979		0.0564012	-0.197845	-0.109931		0.0296852		0.000330177	0.00475144	1.4045e-05		9800
upn-03	0.120428	0.257468	0.0568		2968	0.108156	0.249666	0.0507		3012		0.0466739	0.0133641	0.0493404		-0.00639107		7.52913e-05	3.04369e-05	1.8605e-05		968
upn-05	0.244	0.262669	0.0219		1759	0.27	0.106096	0.0177		1920		-0.0439739	0.393711	0.0924708		-0.0380354		0.000338	0.0122576	8.82e-06		12960.5
upn-06	0.0862	0.154105	0.0132		648	0.084	0.322516	0.0166		327		0.011228	-0.320733	-0.0995342		0.297027		2.42e-06	0.014181	5.78e-06		51520.5
upn-08	0.11519	0.172226	0.0261		3249	0.106	0.223735	0.0365		2824		0.0361082	-0.113636	-0.145652		0.060885		4.22264e-05	0.0013266	5.408e-05		90312.5
upn-09	0.0848	0.237124	0.0325		1463	0.117	0.17314	0.0303		1668		-0.13979	0.136579	0.0304407		-0.0569517		0.00051842	0.00204701	2.42e-06		21012.5
upn-10	0.107023	0.456234	0.0324		915	0.083	0.225123	0.0375		110		0.110399	0.306768	-0.0634863		0.920028		0.00028855	0.0267062	1.3005e-05		324012
upn-11	0.283	0.23977	0.104		1645	0.199	0.218458	0.0511		1262		0.152933	0.0404273	0.308612		0.115107		0.003528	0.000227106	0.0013992		73344.5
upn_12	0.0889	0.117721	0.0331		1881	0.0872	0.191358	0.0359		1830		0.00838528	-0.210994	-0.0352665		0.0119377		1.445e-06	0.00271122	3.92e-06		1300.5
upn-13	0.0734576	0.132109	0.017		5044	0.064843	0.141593	0.017		5464		0.0541737	-0.0301083	0		-0.0347356		3.71058e-05	4.49698e-05	0		88200
upn-14	0.101	0.35772	0.035		668	0.134596	0.315484	0.0472		401		-0.12471	0.0545667	-0.129874		0.221632		0.000564334	0.000891967	7.442e-05		35644.5
upn-17	0.0395	0.292227	0.0363		3097	0.0693233	0.267431	0.043		2929		-0.244282	0.0385086	-0.0735618		0.0242218		0.000444715	0.000307422	2.2445e-05		14112
upn-18	0.140485	0.250269	0.0435		2854	0.0580287	0.31916	0.0399		2726		0.383988	-0.105602	0.0375164		0.0199281		0.00339953	0.00237302	6.48e-06		8192
upn-20	0.145002	0.207124	0.0463		1394	0.14485	0.261819	0.0565		1419		0.000456303	-0.101771	-0.0864675		-0.00771962		1.15931e-08	0.00149578	5.202e-05		312.5
upn-21	0.0716	0.242836	0.0225		947	0.0929	0.288545	0.038		984		-0.113103	-0.0749012	-0.227601		-0.0166451		0.000226845	0.00104468	0.000120125		684.5
upn-23	0.111	0.184584	0.0395		2478	0.0599	0.503667	0.0768		2448		0.267896	-0.43595	-0.288764		0.00528989		0.00130561	0.0509069	0.000695645		450
upn-25	0.0695657	0.279515	0.0238		3065	0.0987569	0.207179	0.0158		3223		-0.152172	0.130059	0.17792		-0.0218298		0.000426063	0.00261625	3.2e-05		12482
upn-40	0.175182	0.187037	0.0379		3466	0.122	0.239683	0.0501		3371		0.157129	-0.10771	-0.121199		0.0120698		0.00141414	0.00138582	7.442e-05		4512.5
upn-41	0.130317	0.249323	0.0449		798	0.114	0.34154	0.0326		411		0.0580948	-0.136679	0.139029		0.288161		0.000133115	0.00425199	7.5645e-05		74884.5
upn-42	0.0915	0.13537	0.0266		1508	0.0871	0.12473	0.0241		1546		0.0214029	0.0355504	0.0428646		-0.0108081		9.68e-06	5.66011e-05	3.125e-06		722
upn-43	0.147	0.221884	0.0316		751	0.134	0.106445	0.0204		1055		0.0402125	0.319003	0.190057		-0.147613		8.45e-05	0.00666315	6.272e-05		46208
upn-45	0.0772	0.234959	0.0164		2596	0.0736	0.195865	0.0179		2144		0.0207395	0.0790364	-0.0380092		0.0830799		6.48e-06	0.000764192	1.125e-06		102152
upn-46	0.104107	0.190771	0.0338		2908	0.362	0.703995	0.0296		3557		-0.541228	-0.567057	0.057625		-0.0874895		0.0332544	0.1317	8.82e-06		210600
upn-47	0.113002	0.169655	0.0192		5103	0.123207	0.270838	0.0151		5282		-0.0375486	-0.203142	0.104324		-0.0149728		5.20688e-05	0.00511899	8.405e-06		16020.5
upn-49	0.0900132	0.338903	0.0228		2182	0.0379	0.218476	0.0174		3156		0.375667	0.190671	0.117386		-0.160282		0.00135789	0.00725129	1.458e-05		474338
upn-52	0.0597	0.163418	0.0208		2914	0.067	0.198681	0.0152		2690		-0.0501005	-0.0848578	0.13622		0.0347373		2.6645e-05	0.000621759	1.568e-05		25088
upn-55	0.173	0.344813	0.0305		806	0.118	0.310228	0.0623		886		0.166164	0.0459031	-0.310188		-0.0410987		0.0015125	0.000598072	0.00050562		3200
upn-56	0.0603	0.148141	0.0203		254	0.16	0.159333	0.03		264		-0.423803	-0.0316319	-0.169625		-0.0167702		0.00497005	6.26361e-05	4.7045e-05		50
upn-57	0.106	0.210568	0.027		1024	0.16	0.225058	0.0441		583		-0.178814	-0.0289035	-0.213075		0.244631		0.001458	0.00010499	0.000146205		97240.5
Mean	0.117913	0.227844	0.0322103		2086.34	0.121437	0.254354	0.0342414		2050.72
Std	0.0556102	0.077189	0.0172096		1254.96	0.0673238	0.119018	0.0161158		1395.12
patients in Figure 4D with T10 shift > 20%

## Sheet: eTK_mVIF_Obs2
	TEST					RE-TEST						𝝙						Within Subject Variance
Patient ID	Ktrans	ve	vp	Leakage	Tumor Volume	Ktrans	ve	vp	Leakage	Tumor Volume		Ktrans	ve	vp	Leakage	Tumor Volume		Ktrans	ve	vp	Leakage	Tumor Volume
upn-01	0.094869	0.0723263	0.00602542		2756	0.0817539	0.0410747	0.0121754		2623		0.0646159	0.245722	-0.305496		0.0214809		8.6003e-05	0.00048833	1.89111e-05		8844.5
upn-03	0.0863242	0.144434	0.00682069		4069	0.127758	0.0740467	0.00995876		4263		-0.170254	0.290165	-0.164377		-0.0202276		0.000858363	0.00247721	4.92374e-06		18818
upn-05	0.10638	0.0866665	0.00773227		1925	0.0376675	0.0549501	0.0060435		1997		0.450892	0.197883	0.107019		-0.0159473		0.00236069	0.000502968	1.42598e-06		2592
upn-06	0.0917371	0.0734716	0.00516603		1189	0.0386003	0.0522313	0.00484715		897		0.375954	0.148189	0.0276708		0.122389		0.00141176	0.000225576	5.08435e-08		42632
upn-08	0.108619	0.0717894	0.00418902		4422	0.0841952	0.0694292	0.0002777		3841		0.110618	0.0145185	1.17854		0.0611744		0.000298259	2.78542e-06	7.64921e-06		168780
upn-09	0.103062	0.062766	0.00357709		2255	0.0998404	0.0816593	0.00387792		2305		0.0137905	-0.114281	-0.0350691		-0.00952438		5.18803e-06	0.000178477	4.52498e-08		1250
upn-10	0.0324162	0.0267813	0.00545069		1733	0.0949592	0.0898156	0.00137664		303		-0.466774	-0.525521	0.59763		0.757356		0.00195581	0.00198666	8.29895e-06		1022450
upn-11	0.0338007	0.126646	0.00510592		1853	0.109687	0.128585	0.00262846		1675		-0.511231	-0.00659932	0.288372		0.0438606		0.0028794	1.88014e-06	3.0689e-06		15842
upn_12	0.0743384	0.110329	0.00971737		3088	0.0697225	0.0797577	0.00370788		3340		0.0278403	0.140915	0.418422		-0.0340692		1.06533e-05	0.000467287	1.80569e-05		31752
upn-13	0.0871543	0.157734	0.00725637		7511	0.0624491	0.096716	0.00621647		7654		0.144763	0.212426	0.0671757		-0.0081907		0.000305174	0.00186157	5.40698e-07		10224.5
upn-14	0.056973	0.0714982	0.000629037		1420	0.0533304	0.0356144	0.00761252		792		0.0286937	0.302669	-1.08285		0.253563		6.63402e-06	0.000643823	2.43845e-05		197192
upn-17	0.06456	0.0615124	0.00640177		4478	0.0548239	0.0325494	0.00468559		4529		0.0709937	0.27642	0.135535		-0.00491823		4.7396e-05	0.000419428	1.47263e-06		1300.5
upn-18	0.043845	0.0389924	0.00159572		2236	0.106424	0.0402169	0.00727209		2306		-0.385121	-0.0134292	-0.658703		-0.0133875		0.00195808	7.49769e-07	1.61106e-05		2450
upn-20	0.210204	0.145198	0.0268986		1782	0.0338801	0.0277692	0.003643		1759		0.792695	0.718397	0.868271		0.00564186		0.015545	0.00689476	0.000270411		264.5
upn-21	0.132312	0.065892	0.0161991		3293	0.0368332	0.024375	0.0014592		3235		0.555359	0.431888	1.04538		0.00771745		0.00455808	0.000861831	0.000108633		1682
upn-23	0.0605543	0.0416631	0.00182085		5521	0.0664253	0.0758341	0.00935419		5536		-0.0401886	-0.260113	-0.710731		-0.00117833		1.72344e-05	0.00058383	2.83756e-05		112.5
upn-25	0.0571335	0.0544266	0.00195373		5164	0.10394	0.106261	0.00524355		4652		-0.259891	-0.290564	-0.428761		0.0453465		0.00109542	0.00134342	5.41147e-06		131072
upn-40	0.0424977	0.0450043	0.00654474		3707	0.0578883	0.0301551	0.00575484		3666		-0.134225	0.173894	0.0558586		0.00483013		0.000118435	0.00011025	3.11965e-07		840.5
upn-41	0.043429	0.0481911	0.00540431		1336	0.0580171	0.0664752	0.00118331		895		-0.125777	-0.139693	0.65964		0.173983		0.000106407	0.000167154	8.90838e-06		97240.5
upn-42	0.054866	0.0614778	0.000609056		2092	0.0480883	0.101831	0.00422409		2164		0.0572642	-0.219161	-0.841075		-0.0146956		2.29689e-05	0.000814185	6.53422e-06		2592
upn-43	0.0728452	0.0831328	0.00213687		1226	0.0242986	0.0431435	0.00402911		1541		0.47682	0.284857	-0.27543		-0.0993122		0.00117839	0.000799569	1.79028e-06		49612.5
upn-45	0.0526127	0.0357015	0.0105301		4643	0.0494106	0.039978	0.00307598		4402		0.0272707	-0.049134	0.534448		0.0231486		5.12681e-06	9.14402e-06	2.77818e-05		29040.5
upn-46	0.0669941	0.0511203	0.0111782		3947	0.0436417	0.0731209	0.000440585		4699		0.186135	-0.155449	1.40434		-0.0757383		0.000272668	0.000242015	5.76477e-05		282752
upn-47	0.0794179	0.0669925	0.0118672		7193	0.0746674	0.140305	0.0122473		7033		0.0267875	-0.321048	-0.0136932		0.00976944		1.12837e-05	0.00268739	7.22493e-08		12800
upn-49	0.0339756	0.0909407	0.0238246		3501	0.0911602	0.094998	0.00349595		4278		-0.428638	-0.018956	0.833461		-0.0870487		0.00163504	8.23071e-06	0.000206627		301864
upn-52	0.102108	0.076178	0.0132879		3913	0.0345089	0.0263925	0.00159768		3248		0.471131	0.460349	0.919965		0.0808938		0.00228485	0.0012393	6.83301e-05		221112
upn-55	0.0863628	0.0760105	0.0235776		1065	0.0588148	0.0386917	0.00289799		1138		0.16684	0.293256	0.910403		-0.0287927		0.000379446	0.000696348	0.000213823		2664.5
upn-56	0.0535927	0.0317113	0.00653014		460	0.0995607	0.0651859	0.00792165		492		-0.268982	-0.31294	-0.0838928		-0.0292073		0.00105653	0.000560274	9.68141e-07		512
upn-57	0.0603764	0.0653314	0.00534719		1633	0.118432	0.0819488	0.00970668		1437		-0.292603	-0.0984202	-0.258945		0.0555294		0.00168525	0.000138068	9.5026e-06		19208
Mean	0.0756331	0.0739282	0.00818543		3083.14	0.069682	0.0659694	0.00506742		2989.66
Std	0.0364089	0.0340613	0.0068698		1800.11	0.0288502	0.0311914	0.00333082		1892.87
patients in Figure 4D with T10 shift > 20%

## Sheet: eTK_aVIF_Obs2
	TEST					RE-TEST						𝝙						Within Subject Variance
Patient ID	Ktrans	ve	vp	Leakage	Tumor Volume	Ktrans	ve	vp	Leakage	Tumor Volume		Ktrans	ve	vp	Leakage	Tumor Volume		Ktrans	ve	vp	Leakage	Tumor Volume
upn-01	0.147771	0.103581	0.0040606		2750	0.0808005	0.0916588	0.0118432		2611		0.262175	0.053105	-0.464878		0.0225258		0.00224251	7.10668e-05	3.02841e-05		9660.5
upn-03	0.156637	0.140796	0.00566454		4088	0.110388	0.117917	0.0197564		4274		0.151972	0.0770158	-0.542542		-0.0193236		0.00106949	0.000261737	9.92898e-05		17298
upn-05	0.106867	0.153054	0.0131006		1936	0.113199	0.139211	0.00386837		1998		-0.0249988	0.0411706	0.529762		-0.0136901		2.00466e-05	9.58123e-05	4.26166e-05		1922
upn-06	0.123022	0.212998	0.0127607		1209	0.069706	0.102018	0.00352927		912		0.246713	0.319698	0.55819		0.122431		0.0014213	0.00615824	4.26098e-05		44104.5
upn-08	0.0686322	0.143457	0.00439287		4432	0.105837	0.0950896	0.012062		3823		-0.18811	0.178588	-0.438673		0.0641955		0.000692105	0.00116969	2.94081e-05		185440
upn-09	0.0696224	0.129297	0.00646716		2254	0.138861	0.100942	0.00943948		2329		-0.299833	0.107516	-0.164234		-0.0142156		0.00239702	0.000401997	4.41734e-06		2812.5
upn-10	0.0378106	0.0464475	0.005087		1771	0.0682056	0.118494	0.0101219		314		-0.256207	-0.406733	-0.298802		0.751289		0.000461928	0.00259532	1.26753e-05		1.06142e+06
upn-11	0.0250007	0.146347	0.00536434		1852	0.133939	0.251199	0.00947331		1678		-0.728954	-0.234635	-0.246985		0.042849		0.00593377	0.00549704	8.44181e-06		15138
upn_12	0.0660183	0.120593	0.0096305		3135	0.100427	0.116458	0.00887658		3413		-0.182186	0.0151549	0.0354029		-0.0368987		0.000591977	8.55147e-06	2.84194e-07		38642
upn-13	0.143617	0.160974	0.00945924		7692	0.0595992	0.127056	0.00794993		7664		0.381965	0.102759	0.0754926		0.00158378		0.00352947	0.000575201	1.139e-06		392
upn-14	0.0933223	0.127053	0.00564954		1406	0.0406574	0.0604124	0.0101957		791		0.360846	0.32286	-0.256402		0.249809		0.0013868	0.00222051	1.03336e-05		189112
upn-17	0.0934963	0.102914	0.00665925		4506	0.0283428	0.048265	0.00743177		4528		0.518351	0.328842	-0.0476672		-0.00211523		0.00212249	0.00149326	2.98397e-07		242
upn-18	0.0428528	0.0518959	0.00418719		2243	0.0951236	0.0624543	0.00846124		2316		-0.346309	-0.0804292	-0.305512		-0.0139093		0.00136612	5.57398e-05	9.13377e-06		2664.5
upn-20	0.233188	0.17518	0.0349016		1836	0.0332223	0.0545925	0.00544552		1783		0.846276	0.506351	0.806807		0.0127213		0.0199931	0.00727064	0.000433831		1404.5
upn-21	0.135979	0.101539	0.017019		3339	0.0429901	0.0645056	0.00444174		3243		0.500105	0.197037	0.583382		0.0126695		0.00432351	0.000685751	7.90942e-05		4608
upn-23	0.072717	0.0551217	0.00327418		5516	0.092031	0.124566	0.00453721		5569		-0.102298	-0.354078	-0.141686		-0.00415296		0.000186516	0.00241127	7.97614e-07		1404.5
upn-25	0.0677859	0.086547	0.00384395		5178	0.0869033	0.159486	0.0113217		4641		-0.107897	-0.26547	-0.469136		0.0475505		0.000182739	0.00266003	2.79587e-05		144184
upn-40	0.0538289	0.104204	0.0057242		3718	0.0548966	0.0795112	0.00721013		3667		-0.00853057	0.117456	-0.100229		0.00599848		5.70076e-07	0.000304867	1.104e-06		1300.5
upn-41	0.0709204	0.074218	0.00388261		1354	0.0591674	0.179321	0.00714993		915		0.0786883	-0.383122	-0.265178		0.170198		6.90658e-05	0.0055233	5.33768e-06		96360.5
upn-42	0.132157	0.11729	0.00268166		2142	0.0583429	0.107598	0.00530178		2216		0.355102	0.0374566	-0.296018		-0.0147503		0.00272427	4.69669e-05	3.43252e-06		2738
upn-43	0.134395	0.154005	0.0057509		1225	0.0419586	0.0370564	0.00202085		1560		0.505561	0.618672	0.454201		-0.104989		0.00427222	0.0068385	6.95661e-06		56112.5
upn-45	0.0789546	0.0867583	0.0108034		4726	0.0570464	0.0768057	0.00559669		4452		0.141149	0.0529175	0.28563		0.0259386		0.000239983	4.95269e-05	1.35551e-05		37538
upn-46	0.0764182	0.0912591	0.00897802		3927	0.0242302	0.150161	0.00485714		4746		0.49884	-0.21628	0.2668		-0.0822668		0.0013618	0.00173471	8.49081e-06		335380
upn-47	0.11373	0.176721	0.0155978		7340	0.0930991	0.260335	0.0118995		7419		0.0869286	-0.168244	0.117534		-0.00464931		0.000212812	0.00349562	6.8386e-06		3120.5
upn-49	0.117617	0.15221	0.0259791		3509	0.120928	0.149268	0.0140045		4165		-0.0120575	0.0084772	0.268358		-0.0744316		5.48198e-06	4.32843e-06	7.1696e-05		215168
upn-52	0.083168	0.115647	0.0231975		3978	0.0473048	0.0361281	0.00168352		3303		0.245051	0.505288	1.13922		0.0807562		0.000643085	0.00316161	0.000231426		227812
upn-55	0.120314	0.122482	0.0216324		1107	0.0389824	0.137422	0.00481557		1135		0.489448	-0.0499865	0.652457		-0.0108482		0.00330742	0.000111613	0.000141403		392
upn-56	0.0710215	0.0753747	0.00778719		461	0.0654319	0.105062	0.0115103		499		0.0356004	-0.144219	-0.169707		-0.0343996		1.56219e-05	0.00044066	6.93085e-06		722
upn-57	0.0522079	0.104797	0.00806991		1667	0.0324474	0.37322	0.0141706		1492		0.206556	-0.551616	-0.244521		0.0481668		0.000195238	0.0360254	1.86095e-05		15312.5
Mean	0.0961749	0.118371	0.0100554		3113.69	0.0722093	0.121594	0.00824055		3015.72
Std	0.0442313	0.0398312	0.0078179		1826.53	0.03288	0.0726619	0.00411302		1920.57
patients in Figure 4D with T10 shift > 20%

## Sheet: LTKM_mVIF_Obs1
	TEST					RE-TEST						𝝙						Within Subject Variance
Patient ID	Ktrans	ve	vp	Leakage	Tumor Volume	Ktrans	ve	vp	Leakage	Tumor Volume		Ktrans	ve	vp	Leakage	Tumor Volume		Ktrans	ve	vp	Leakage	Tumor Volume
upn-01	0.191664	0.0949886	0.014933	0.0117577	2554	0.254289	0.0546607	0.0197409	0.00906423	1552		-0.122787	0.239996	-0.121218	0.112991	0.216329		0.00196094	0.00081317	1.15575e-05	3.62734e-06	502002
upn-03	0.206872	0.0900793	0.0118542	0.0134159	2664	0.145303	0.0266723	0.0227192	0.0067452	1888		0.153426	0.528565	-0.282521	0.298624	0.149532		0.00189535	0.00201023	5.90242e-05	2.22489e-05	301088
upn-05	0.153171	0.0482946	0.0204549	0.00868491	2406	0.11241	0.0350687	0.0278243	0.00585499	1343		0.134372	0.138979	-0.133627	0.171239	0.25322		0.000830737	8.74626e-05	2.7154e-05	4.00422e-06	564984
upn-06	0.0534417	0.0191338	0.0111656	0.00478671	924	0.0814811	0.0213428	0.00705071	0.00211185	422		-0.183177	-0.0474503	0.199648	0.355374	0.34036		0.000393104	2.43986e-06	8.466e-06	3.57744e-06	126002
upn-08	0.202244	0.0849413	0.0137733	0.0111829	3768	0.108926	0.0435672	0.0290856	0.0101142	2929		0.268744	0.289959	-0.324639	0.0436254	0.109392		0.00435412	0.000855906	0.000117233	5.71124e-07	351960
upn-09	0.192792	0.0365778	0.012935	0.00626391	1932	0.114048	0.0352015	0.0129417	0.00849622	2353		0.228002	0.0166563	-0.000224224	-0.13238	-0.0856148		0.00310034	9.47087e-07	2.23112e-11	2.4916e-06	88620.5
upn-10	0.18076	0.0506562	0.0141865	0.0108572	433	0.172492	0.08542	0.0124977	0.0142809	775		0.0203333	-0.226927	0.0550436	-0.119037	-0.252814		3.41796e-05	0.00060426	1.42594e-06	5.86086e-06	58482
upn-11	0.298653	0.116425	0.0266244	0.00303953	1702	0.120795	0.0543365	0.033598	0.00285437	1041		0.393118	0.330953	-0.101033	0.0272962	0.213509		0.0158167	0.00192747	2.43154e-05	1.71421e-08	218460
upn_12	0.118112	0.0582098	0.0115938	0.00653365	3433	0.106366	0.0395123	0.0203746	0.00993361	3787		0.0454922	0.168264	-0.244864	-0.181951	-0.0426215		6.89877e-05	0.000174798	3.85514e-05	5.77986e-06	62658
upn-13	0.0741626	0.0683203	0.0121512	0.0179034	5592	0.103927	0.0419418	0.0142783	0.0126095	5542		-0.146544	0.211903	-0.0700547	0.152238	0.00390064		0.000442967	0.000347913	2.26211e-06	1.40127e-05	1250
upn-14	0.0980489	0.0579909	0.0328856	0.00829652	646	0.195452	0.114501	0.0159015	0.0128897	681		-0.299597	-0.295449	0.315569	-0.191348	-0.0229146		0.00474368	0.00159669	0.000144231	1.05487e-05	612.5
upn-17	0.174915	0.0719101	0.0135259	0.0106231	4675	0.202441	0.0929757	0.0179579	0.0151927	4821		-0.0634713	-0.111579	-0.123091	-0.155383	-0.0133555		0.000378838	0.000221879	9.82158e-06	1.04405e-05	10658
upn-18	0.118102	0.0744421	0.0221108	0.012917	2478	0.123413	0.0510552	0.0340558	0.0134446	2712		-0.019103	0.163779	-0.187586	-0.0173876	-0.0391884		1.41025e-05	0.000273474	7.13416e-05	1.39202e-07	27378
upn-20	0.10785	0.0944218	0.0416191	0.00578327	1425	0.226472	0.0783745	0.0255034	0.0153185	1593		-0.322195	0.0808977	0.212694	-0.423042	-0.0484009		0.00703561	0.000128759	0.000129857	4.54601e-05	14112
upn-21	0.196932	0.0728757	0.00776418	0.0238844	1146	0.142168	0.038004	0.0181981	0.00775361	1118		0.141515	0.282753	-0.36993	0.488611	0.0107428		0.00149956	0.000608015	5.44331e-05	0.000130101	392
upn-23	0.305078	0.103828	0.0162267	0.0148432	2977	0.167889	0.0675788	0.0490033	0.0056729	2707		0.259388	0.186505	-0.479996	0.417723	0.0412906		0.00941041	0.000657013	0.000537154	4.20475e-05	36450
upn-25	0.151611	0.08556	0.024951	0.0125917	3963	0.125239	0.0684985	0.012208	0.0150455	5198		0.0829907	0.0965893	0.310443	-0.0773236	-0.117812		0.000347737	0.000145546	8.11919e-05	3.01067e-06	762612
upn-40	0.253288	0.0846418	0.0159689	0.00614421	3446	0.28588	0.0608942	0.0337313	0.00794658	3201		-0.0525703	0.143009	-0.324757	-0.111714	0.0320296		0.000531142	0.000281974	0.000157751	1.62427e-06	30012.5
upn-41	0.0641209	0.0364115	0.00718206	0.00310589	445	0.0486852	0.0166131	0.021541	0.00904316	112		0.119602	0.340789	-0.477017	-0.464134	0.599142		0.00011913	0.000195989	0.00010309	1.76256e-05	55444.5
upn-42	0.0966853	0.0195488	0.0177323	0.006035	2346	0.112266	0.0254102	0.0118789	0.00384821	2767		-0.0648887	-0.113887	0.173988	0.195419	-0.0716812		0.000121383	1.71777e-05	1.7131e-05	2.39103e-06	88620.5
upn-43	0.123852	0.0334512	0.025131	0.0026648	684	0.296527	0.0439914	0.0199982	0.00856465	1281		-0.379163	-0.118956	0.0992196	-0.507045	-0.272493		0.0149085	5.5548e-05	1.3173e-05	1.74041e-05	178204
upn-45	0.0302649	0.0146288	0.0136677	0.00224761	3313	0.0620143	0.0174381	0.0102309	0.00225494	3507		-0.311553	-0.0762918	0.125784	-0.00141403	-0.0247143		0.000504013	3.94622e-06	5.906e-06	2.68644e-11	18818
upn-46	0.252729	0.0606081	0.0320309	0.0183106	2352	0.217433	0.0959716	0.0320443	0.00879344	2682		0.0653293	-0.199612	-0.000182325	0.318544	-0.0570215		0.000622897	0.000625288	9.04512e-11	4.52884e-05	54450
upn-47	0.0926429	0.0260201	0.0185084	0.00644235	5243	0.116088	0.0422811	0.0130224	0.00822893	4088		-0.0979744	-0.210836	0.152679	-0.106299	0.108069		0.000274831	0.000132209	1.50483e-05	1.59593e-06	667012
upn-49	0.0424452	0.0410698	0.0291005	0.00497752	1531	0.0411786	0.0288209	0.0076463	0.00109552	2399		0.0131573	0.153815	0.580449	0.657393	-0.195055		8.02176e-07	7.50175e-05	0.000230141	7.53496e-06	376712
upn-52	0.0947587	0.0407606	0.0144408	0.0118735	3673	0.109167	0.0589338	0.00730893	0.00828201	3036		-0.0614726	-0.160124	0.295738	0.156443	0.0827192		0.000103801	0.000165132	2.5432e-05	6.44936e-06	202884
upn-55	0.172684	0.0497962	0.0240507	0.0105583	763	0.214384	0.0877567	0.0300762	0.00891832	849		-0.0939406	-0.246084	-0.0970962	0.0733114	-0.0463832		0.000869454	0.000720499	1.81537e-05	1.34478e-06	3698
upn-56	0.0510294	0.017973	0.0116391	0.00136046	287	0.147862	0.0559302	0.0117267	0.00890229	323		-0.462035	-0.493025	-0.00325679	-0.815816	-0.0513206		0.00468826	0.000720371	3.83776e-09	2.84396e-05	648
upn-57	0.103392	0.0314276	0.0119624	0.00503468	1233	0.183195	0.0546112	0.0113534	0.00913789	808		-0.248428	-0.239971	0.0226921	-0.258874	0.183552		0.00318427	0.000268741	1.85434e-07	8.41817e-06	90312.5
Mean	0.144907	0.0581032	0.0182817	0.00903862	2346	0.149579	0.0530125	0.0201206	0.0087034	2259.14
Std	0.0749151	0.0285099	0.00827059	0.00538019	1477.35	0.0658877	0.0252006	0.0101785	0.00396531	1490.55
patients in Figure 4D with T10 shift > 20%

## Sheet: LTKM_aVIF_Obs1
	TEST					RE-TEST						𝝙						Within Subject Variance
Patient ID	Ktrans	ve	vp	Leakage	Tumor Volume	Ktrans	ve	vp	Leakage	Tumor Volume		Ktrans	ve	vp	Leakage	Tumor Volume		Ktrans	ve	vp	Leakage	Tumor Volume
upn-01	0.380371	0.0847895	0.0178052	0.0188315	2357	0.388952	0.0984651	0.0186756	0.0202821	1693		-0.00968789	-0.0649405	-0.0207281	-0.0322293	0.143703		3.68113e-05	9.35116e-05	3.78815e-07	1.05221e-06	220448
upn-03	0.193641	0.0601978	0.0130051	0.0185474	3000	0.180944	0.0899801	0.012224	0.0251642	2921		0.029455	-0.174566	0.0269003	-0.1325	0.0115897		8.06171e-05	0.000443494	3.05059e-07	2.18908e-05	3120.5
upn-05	0.206517	0.0529158	0.0136722	0.0259014	2255	0.0887146	0.0619898	0.0280847	0.0112193	1590		0.36696	-0.0687346	-0.31263	0.363356	0.151749		0.00693868	4.11684e-05	0.000103859	0.000107781	221112
upn-06	0.0849433	0.0339436	0.00744671	0.00406729	982	0.0641746	0.0191557	0.00737955	0.00171653	392		0.121766	0.24846	0.00393456	0.374654	0.398825		0.000215669	0.000109341	2.25523e-09	2.76304e-06	174050
upn-08	0.165657	0.0593597	0.0114235	0.0119409	3680	0.281103	0.0921979	0.0151594	0.0160893	3313		-0.229655	-0.191229	-0.122881	-0.129501	0.0456264		0.00666383	0.000539174	6.97821e-06	8.60474e-06	67344.5
upn-09	0.274217	0.0611322	0.0136135	0.0203905	2236	0.256475	0.0555478	0.0126693	0.0166613	2362		0.0290508	0.041603	0.0312159	0.0877187	-0.0238081		0.000157405	1.55926e-05	4.45719e-07	6.95343e-06	7938
upn-10	0.137188	0.0515411	0.0154117	0.0131491	442	0.109728	0.043823	0.0107653	0.00676452	810		0.0969964	0.0704515	0.155825	0.288658	-0.263063		0.000377009	2.97845e-05	1.07945e-05	2.03812e-05	67712
upn-11	0.4096	0.111379	0.0243137	0.0125857	1724	0.308747	0.076703	0.0147883	0.00753722	1204		0.122758	0.16199	0.215932	0.222665	0.155911		0.00508571	0.000601206	4.53662e-05	1.27435e-05	135200
upn_12	0.225003	0.0498038	0.0111344	0.00934334	3241	0.263737	0.0542376	0.0121092	0.0193595	4148		-0.0689837	-0.0370379	-0.036448	-0.316391	-0.10716		0.00075018	9.82929e-06	4.75098e-07	5.01614e-05	411324
upn-13	0.0991723	0.0529687	0.00856753	0.0222965	5543	0.144843	0.0537596	0.0109176	0.0164618	5585		-0.164507	-0.00643656	-0.105272	0.131759	-0.0032783		0.00104291	3.12746e-07	2.76141e-06	1.70217e-05	882
upn-14	0.335809	0.0970199	0.01805	0.0221362	734	0.225308	0.139172	0.0187412	0.00882904	680		0.173316	-0.156689	-0.0163183	0.39919	0.0331871		0.00610523	0.000888378	2.38823e-07	8.85404e-05	1458
upn-17	0.248456	0.0714183	0.0152795	0.0218692	4335	0.167424	0.155657	0.0194889	0.00281085	4366		0.171431	-0.33836	-0.105678	0.890995	-0.00309463		0.00328307	0.00354809	8.85952e-06	0.00018161	480.5
upn-18	0.18941	0.0933592	0.0136598	0.0241793	2563	0.237841	0.107044	0.0200271	0.0313595	2889		-0.0988834	-0.0594063	-0.166174	-0.112925	-0.0519989		0.00117277	9.36404e-05	2.02713e-05	2.57774e-05	53138
upn-20	0.318952	0.0925357	0.0201979	0.0260904	1574	0.40486	0.106071	0.0245042	0.0280206	1549		-0.10358	-0.0592878	-0.0839357	-0.0309969	0.00695331		0.0036901	9.16038e-05	9.27241e-06	1.86286e-06	312.5
upn-21	0.143735	0.0634326	0.0111841	0.0167122	1141	0.190425	0.0574848	0.00921169	0.0178417	1172		-0.122164	0.0427601	0.0842629	-0.0284033	-0.011642		0.00109002	1.76886e-05	1.94526e-06	6.37919e-07	480.5
upn-23	0.329896	0.0822542	0.0153406	0.021019	2946	0.624077	0.0971114	0.0162532	0.024049	2771		-0.276861	-0.0721123	-0.0250957	-0.0584861	0.0265962		0.0432711	0.000110369	4.16392e-07	4.59063e-06	15312.5
upn-25	0.318185	0.109375	0.0183175	0.0382315	4158	0.262416	0.0584258	0.0138106	0.0249046	5232		0.0836887	0.272313	0.122655	0.186142	-0.0997833		0.00155507	0.00129791	1.01563e-05	8.88033e-05	576738
upn-40	0.230975	0.108978	0.0178878	0.0209776	3516	0.268888	0.135482	0.017451	0.0328242	3683		-0.0660062	-0.094541	0.0107359	-0.194437	-0.0201529		0.000718692	0.00035122	9.5384e-08	7.01699e-05	13944.5
upn-41	0.099233	0.047808	0.00803459	0.00687149	493	0.104462	0.0396299	0.0133124	0.014445	156		-0.0223031	0.0814776	-0.219291	-0.322668	0.499722		1.36723e-05	3.34407e-05	1.39274e-05	2.86793e-05	56784.5
upn-42	0.14676	0.0341101	0.00928886	0.0113171	2798	0.169714	0.0262216	0.00605524	0.00881427	2625		-0.0631108	0.114224	0.185831	0.10855	0.0277184		0.000263451	3.11143e-05	5.22815e-06	3.13218e-06	14964.5
upn-43	0.276698	0.0973837	0.0173675	0.00854419	785	0.237014	0.0441341	0.0129843	0.00789843	1573		0.0672322	0.343712	0.126319	0.0341301	-0.301859		0.000787413	0.00141776	9.60618e-06	2.08503e-07	310472
upn-45	0.119815	0.0286295	0.0078369	0.00776952	4268	0.160332	0.0308599	0.00755667	0.0120393	3812		-0.126508	-0.0325811	0.0158138	-0.190208	0.0490715		0.000820801	2.48739e-06	3.92644e-08	9.11564e-06	103968
upn-46	0.183653	0.158361	0.0267316	0.00905021	2553	0.52712	0.0831632	0.021506	0.0369927	2697		-0.457912	0.279716	0.094464	-0.611457	-0.0238301		0.058985	0.00282733	1.36531e-05	0.000390391	10368
upn-47	0.159847	0.0535306	0.0102073	0.016893	5742	0.106088	0.0312723	0.0214147	0.0132002	4010		0.178036	0.233443	-0.321803	0.107128	0.155919		0.00144498	0.000247718	6.28034e-05	6.81853e-06	1499912
upn-49	0.219432	0.0478281	0.0160184	0.0090568	1838	0.0742396	0.0373817	0.0047389	0.00035664	2423		0.470664	0.107025	0.528941	1.40474	-0.120008		0.0105404	5.45643e-05	6.36134e-05	3.78464e-05	171112
upn-52	0.178848	0.0397027	0.0117359	0.0191315	3541	0.0889934	0.0284953	0.00956069	0.014073	2667		0.303127	0.144046	0.0890261	0.133363	0.123103		0.00403696	6.28025e-05	2.3657e-06	1.27944e-05	381938
upn-55	0.240438	0.0608579	0.0265514	0.0266751	1015	0.285143	0.109363	0.0245932	0.0215684	894		-0.0740595	-0.254554	0.033272	0.0922872	0.0551285		0.000999268	0.00117638	1.91723e-06	1.30389e-05	7320.5
upn-56	0.136076	0.0396631	0.00749866	0.00561071	344	0.0882785	0.127538	0.0123387	0.00817264	298		0.187928	-0.507254	-0.216286	-0.163345	0.0623422		0.00114232	0.00386103	1.1713e-05	3.28174e-06	1058
upn-57	0.112545	0.0275477	0.0083243	0.00863533	1414	0.123871	0.0292474	0.00891347	0.0146245	488		-0.0416407	-0.0260013	-0.0296991	-0.228803	0.46203		6.41308e-05	1.44442e-06	1.73561e-07	1.79353e-05	428738
Mean	0.212589	0.067994	0.0143416	0.0164767	2455.79	0.221859	0.0720557	0.0146633	0.0160028	2344.93
Std	0.0882388	0.0306581	0.00545393	0.00798481	1489.41	0.134436	0.0386419	0.00593039	0.00937484	1503.83
patients in Figure 4D with T10 shift > 20%

## Sheet: CoV_Rankings
Variable	CV (%)	Observer	model
Size (n-vox)	33	Obs 1	eTK_aVIF
Vp	32
Ve	40
Ktr (min -1)	39
Size (n-vox)	33	Obs 1	eTK_mVIF
Vp	37
Ve	42
Ktr (min -1)	39
Size (n-vox)	36	Obs 1	LTKM_aVIF
Vp	37
Ve	41
Ktr (min -1)	41
Leakage (min -1)	50
Size (n-vox)	38	Obs 1	LTKM_mVIF
Vp	47
Ve	48
Ktr (min -1)	43
Leakage (min -1)	51
Size (n-vox)	28	Obs 2	eTK_aVIF
Vp	60
Ve	49
Ktr (min -1)	54
Size (n-vox)	28	Obs 2	eTK_mVIF
Vp	68
Ve	50
Ktr (min -1)	51
